# Supplementary material for: Whole-Genome Sequencing of Drug-Resistant Mycobacterium tuberculosis Strains, Tunisia, 2012–2016
Source: Emerg Infect Dis. 2019 Mar;25(3):547–50. doi: 10.3201/eid2503.181370 (PMC6390741; doi:10.3201/eid2503.181370)
Supplement: Appendix — Whole-genome sequencing of 46 multidrug-resistant/extensively drug-resistant strains of Mycobacterium tuberculosis isolated in Tunisia, 2012–2016. [file 18-1370-Techapp-s1.xlsx]

## Sheet: Appendix
		Article DOI: https://doi.org/10.3201/eid2503.181370
		Appendix. WGS analysis of 46 MDR/XDR strains isolated in Tunisia							Rifampicin			Isoniazid																Ethambutol												pyrazinamide			Streptomycin				Fluoroquinolones		Capreomycin
Strain ID	Patient origin	Year of isolation	CgMLST	Lineage	DST results (FLD and SLD)	GenoType MTBDR plus /sl results			rpoB Rv0667	rpoC Rv0668	rpoA Rv3457c	KatG Rv1908c	inhA, InhA promoter 1484	fabG1 ,fabG promoter rv1483	ahpC /ahpC promoter Rv2428	fpbC 0129c	srmR Rv2242	Rv1592c	Rv1772	fabD Rv2234	furA 1909c	KasA Rv2245	oxyR Rv 2427A	ndh Rv1854c	fadE24 Rv3139	accD6 Rv2247	fadA Rv0859	embB Rv3795	embC Rv3793	embA Rv3794	embR Rv1267	iniA Rv0342	iniB Rv0431	iniC Rv0343	RV3124	manB Rv3264c	PPE49	UbiA Rv 3806c	rmlD Rv3266	pncA 2043c/2044c	rpsA Rv1630	panD Rv3601c	rpsL Rv0682	rrs	gidB Rv3919c	Whib7 Rv3197A	gyrA Rv0006	gyrB Rv0005	tlyA rv1694
3553	Bizerte	2015	cluster1: group 1	Haarlem	SHREZ	HRE			Silent Asp103(C-T)/Ser450Leu(TCG-->TTG) /Val534Met	Gly594Glu G		Ser315Thr (AGC-->ACC)						Ile322Val(A-G)/SilentGlu321 (A-G) G								Silent Asp 200 (T-->C)	Ser150Gly (A-->G)	Met306Ile (ATG-->ATC)	SilentArg927 (C-T) G/Val981Leu (G_C) G								Gln183Stop (C-T)			Gln10His (G-->C)			_ 165 T/C	_187 (C/T)/ other mutations	Arg47Trp (C-T)		Glu21Gln(G-C)/Ser95ThrG (G-C)/Gly668Asp (G-A)		SilentLeu11 (A-G)
436	Bizerte	2016	cluster1: group 1	Haarlem	HREZ	HRE			Silent Asp103/Ser450Leu(TCG-->TTG)/Val534Met	Gly594Glu G		Ser315Thr (AGC-->ACC)						Ile322Val/SilentGlu321 G								Silent Asp 200	Ser150Gly	Met306Ile (ATG-->ATC)	SilentArg927G/Val981LeuG								Gln183Stop	Phe176Ser (T-C)		Gln10His			_ 165	-187	Arg47Trp		Glu21Gln/Ser95ThrG/Gly668Asp		Silent Leu11
5069	Bizerte	2016	cluster1: group 1	Haarlem	SHREZ	HRE			Silent Asp103/Ser450Leu(TCG-->TTG)/Val534Met	Gly594Glu G		Ser315Thr (AGC-->ACC)						Ile322Val/SilentGlu321 G								Silent Asp 200	Ser150Gly	Met306Ile (ATG-->ATC)	SilentArg927G/Val981LeuG								Gln183Stop			Gln10His			_ 165	-187	Arg47Trp		Glu21Gln/Ser95ThrG/Gly668Asp		Silent Leu11
8649	Bizerte	2016	cluster1: group 1	Haarlem	HREZ	HRE			Silent Asp103/Ser450Leu(TCG-->TTG)/Val534Met	Gly594Glu G		Ser315Thr (AGC-->ACC)						Ile322Val/SilentGlu321 G								Silent Asp 200	Ser150Gly	Met306Ile (ATG-->ATC)	SilentArg927G/Val981LeuG								Gln183Stop			Gln10His			_ 165	many mutations	Arg47Trp		Glu21Gln/Ser95ThrG/Gly668Asp		Silent Leu11
2109	Bizerte	2016	cluster1: group 1	Haarlem	HREZ	HRE			Silent Asp103/Ser450Leu(TCG-->TTG)/Val534Met	Gly594Glu G		Ser315Thr (AGC-->ACC)						Ile322Val/SilentGlu321 G								Silent Asp 200	Ser150Gly	Met306Ile (ATG-->ATC)	SilentArg927G/Val981LeuG								Gln183Stop			Gln10His			_ 165	-187	Arg47Trp		Glu21Gln/Ser95ThrG/Gly668Asp		Silent Leu11
13025	Bizerte	2015	cluster1: group 1	Haarlem	SHREZ	HRE			Silent Asp103/Ser450Leu(TCG-->TTG) /Val534Met	Gly594Glu G		Ser315Thr (AGC-->ACC)	-15 C/T	-15 C/T				Ile322Val/SilentGlu321 G								Silent Asp200	Ser150Gly	Met306Ile (ATG-->ATC)	SilentArg927G/Val981LeuG								Gln183Stop			Gln10 His / T -7 C			_ 165	-187	Arg47Trp		Glu21Gln(G-C)/Ser95ThrG/Gly668Asp		Silent Leu11
8626 **	Bizerte	2012	cluster1: group 1	Haarlem	SHREZ OFX LVX KAN,AMK,CAP (XDR)	HRE FQ AG (XDR)			Silent Asp103/Ser450Leu TCG-->TTG)/Val534Met	Gly594Glu G		Ser315Thr (AGC-->ACC)						Ile322Val/SilentGlu321 G								Silent Asp200	Ser150Gly	Met306 Ile (ATG-->ATC)	SilentArg927G/Val981LeuG								Gln183Stop			Gln10His			_ 165	_187/ rrs1401 (A-->G)	Arg47Trp		Glu21Gln/Ser95ThrG/Gly668Asp/Asp94Gly(GAC-->GGC)		Silent Leu11
10942**	Bizerte	2016	cluster1: group 1	Haarlem	HRZ OFX LVX KAN,AMK,CAP (XDR)	HRE FQ AG (XDR)			Silent Asp103/Ser450Leu TCG-->TTG)/Val534Met	Gly594Glu G		Ser315Thr (AGC-->ACC)						Ile322Val/SilentGlu321 G								Silent Asp200	Ser150Gly	Met306 Ile (ATG-->ATC)	SilentArg927G/Val981LeuG								Gln183Stop			Gln10His			_ 165	_187/ rrs1401 (A-->G)	Arg 47 Trp		Glu21Gln/Ser95ThrG/Gly668Asp/Asp94Gly(GAC-->GGC)		Silent Leu11
14666**	Bizerte	2015	cluster1: group 1	Haarlem	SHREZ OFX LVX KAN,AMK,CAP (XDR)	HRE FQ AG (XDR)			Silent Asp103 /Ser450Leu(TCG-->TTG)/Val534Met	Gly594Glu G		Ser315Thr (AGC-->ACC)						Ile322Val/SilentGlu321 G								Silent Asp200	Ser150Gly	Met306Ile (ATG-->ATC)	SilentArg927G/Val981LeuG								Gln183Stop			Gln10His			_ 165	_187/ rrs1401 (A-->G)	Arg47Trp		Glu21Gln/Ser95ThrG/Gly668Asp/Asp94Gly(GAC-->GGC)		Silent Leu11
18710	Bizerte	2012	cluster1: group2	Haarlem	SHREZ OFX LVX ETH (pre-XDR)	HRE FQ			Silent Asp103/Ser450Leu(TCG-->TTG)/Val534Met	Gly594Glu G		Ser315thr(AGC-->ACC)						Ile322Val/SilentGlu321 G								Silent Asp200	Ser150Gly	Met306 Ile (ATG->ATC)	SilentArg927G/Val981LeuG								Gln183Stop			Leu4Trp (TTG->TGG)			_ 165	-187	Arg47Trp		Ala90Val (GCG-->GTG) /Glu21Gln/Ser95Thr/Gly668Asp		Silent Leu11
18013	Sousse	2012	cluster1: group2	Haarlem	SHREZ	HRE			SilentAsp103/Ser450Leu (TCG-->TTG)/Val534Met	Gly594Glu G		Ser315Thr (AGC-->ACC)						Ile322Val/SilentGlu321 G								Silent Asp200	Ser150Gly	Met306 Ile (ATG-->ATC)	SilentArg927G/Val981LeuG								Gln183Stop			Leu4Trp (TTG->TGG)			_ 165	-187	Arg47Trp		Glu21Gln/Ser95ThrG/Gly668Asp		Silent Leu11
16260	Nabeul	2015	cluster1: group2	Haarlem	HREZ	HRE			Silent Asp103/Ser450Leu(TCG-->TTG)/Val534Met	Gly594Glu G		Ser315Thr (AGC-->ACC)						Ile322Val/SilentGlu321 G								Silent Asp 200	Ser150Gly	Met306Ile (ATG-->ATC)	SilentArg927G/Val981LeuG								Gln183Stop	Ala35Ser (G-->T)		Leu4Trp (TTG->TGG)			_ 165	-187	Arg47Trp		Glu21Gln/Ser95ThrG/Gly668Asp		Silent Leu11
2666	Sousse	2014	cluster1: group2	Haarlem	SHRZ	HRE			Silent Asp103/Ser450Leu(TCG-->TTG)/Val534Met	Gly594Glu G		Ser315Thr (AGC-->ACC)						Ile322Val/SilentGlu321 G								Silent Asp 200	Ser150Gly	Met306Ile (ATG-->ATC)	SilentArg927G/Val981LeuG								Gln183Stop			Leu4Trp (TTG->TGG)			_ 166	-187	Arg47Trp		Glu21Gln/Ser95ThrG/Gly668Asp		Silent Leu11
19367	Tunis	2012	cluster1: group2	Haarlem	SHREZ	HRE			Silent Asp103/Ser450Leu(TCG-->TTG)/Val534Met	Gly594Glu G		Ser315 Thr (AGC-->ACC)						Ile322Val/SilentGlu321 G								Silent Asp200	Ser150Gly	Met306 Ile (ATG-->ATC)	SilentArg927G/Val981LeuG								Gln183Stop			Leu4Trp (TTG->TGG)			_ 165	-187	Arg47Trp		Glu21Gln/Ser95ThrG/Gly668Asp		Silent Leu11
18312	Tunis	2012	cluster1: group3	Haarlem	SHREZ	HRE			Silent Asp103 /Ser450Leu (TCG-->TTG)/Val534Met	Gly594Glu G		Ser315Thr (AGC-->ACC)						Ile322Val/SilentGlu321 G								Silent Asp200	Ser150Gly	Met306 Ile(ATG-->ATC)	SilentArg927G/Val981LeuG								Gln183Stop			_ 11 (A-->C)			_ 165	-187	Arg47Trp		Glu21Gln/Ser95ThrG/Gly668Asp		Silent Leu11
13792**	Kasserine	2015	cluster1: group3	Haarlem	SHREZ OFX LVX AMK KAN CAP ETH (XDR)	HRE AG (pre-XDR)			Silent Asp103/Ser450Leu TCG-->TTG)/Val534Met	Gly594Glu G		Ser315Thr (AGC-->ACC)						Ile322Val/SilentGlu321 G						insertion of G pos +197		Silent Asp200	Ser150Gly	Met306Ile (ATG-->ATC)	SilentArg927G/Val981LeuG								Gln183Stop			_ 11 (A-->C)			_ 165	_187/ rrs1401 (A-->G)	Arg 47 Trp		Glu21Gln/Ser95ThrG/Gly668Asp	Asp461 His (GAC-->CAC) /Gly 470Cys (G->T)	Silent Leu11
17559	Bizerte	2012	cluster1: group3	Haarlem	SHREZ ETH	HRE			SilentAsp103/Ser450Leu (TCG-->TTG)/Val534Met	Gly594Glu G		Ser315Thr (AGC-->ACC)						Ile322Val/SilentGlu321 G								Silent Asp200	Ser150Gly	Met306Ile (ATG-->ATC)	SilentArg927G/Val981LeuG								Gln183Stop			_ 11 (A-->C)			_ 165	-187	Arg47Trp		Glu21Gln/Ser95ThrG/Gly668Asp		Silent Leu11
16767	Beja	2012	cluster1: group3	Haarlem	SHREZ	HRE			Silent Asp103/Ser450Leu(TCG-->TTG)/Val534Met	Gly594Glu G		Ser315Thr (AGC-->ACC)						Ile322Val/SilentGlu321 G								Silent Asp 200	Ser150Gly	Met306Ile (ATG-->ATC)	SilentArg927G/Val981LeuG								Gln183Stop			_ 11 (A-->C)			_ 165	-187	Arg47Trp		Glu21Gln/Ser95ThrG/Gly668Asp		Silent Leu11
11356	Ben Arous	2013	cluster 1:group4	Haarlem	SHREZ	HRE			Silent Asp103 /Ser450Leu(TCG-->TTG) /Val534Met	Gly594Glu G		Ser315Thr (AGC-->ACC)						Ile322Val/SilentGlu321 G								Silent Asp200	Ser150Gly	Met306Ile (ATG-->ATC)	SilentArg927G /Val981LeuG								Gln183Stop			Deletion of CA 339,340			_ 165	-187	Arg47Trp		Glu21Gln(G-C)/Ser95ThrG (G-C)/Gly668Asp		Silent Leu11
15359	Ben Arous	2013	cluster1: group 4	Haarlem	SHRE Z	HRE			Silent Asp103/Ser450Leu(TCG-->TTG)/Val534Met	Gly594Glu G		Ser315 Thr (AGC-->ACC)						Ile322Val/SilentGlu321 G								Silent Asp200	Ser150Gly	Met306Ile (ATG-->ATC)	SilentArg927G /Val981LeuG								Gln183Stop			Deletion of CA 339,340			_ 165	-187	Arg47Trp		Glu21Gln/Ser95ThrG/Gly668Asp		Silent Leu11
1914	Bizerte	2014	cluster1: group 5	Haarlem	SHREZ	HRE			Silent Asp103/Ser450Leu TCG-->TTG)/Val534Met	Gly594Glu G		Ser315thr(AGC-->ACC)						Ile322Val/SilentGlu321 G								Silent Asp200	Ser150Gly	Met306 Ile (ATG-->ATC)	SilentArg927G/Val981LeuG								Gln183Stop			Cys14 Stop (TGC->TGA)			_ 165	-187	Arg47Trp		Glu21Gln/Ser95ThrG/Gly668Asp		Silent Leu11
14512	Bizerte	2013	cluster1: group 5	Haarlem	SHREZ	HRE			SilentAsp103/Ser450Leu (TCG-->TTG)/Val534Met	Gly594Glu G		Ser315Thr (AGC-->ACC)						Ile322Val/SilentGlu321 G								Silent Asp200	Ser150Gly	Met306 Ile (ATG-->ATC)	SilentArg927G/Val981LeuG								Gln183Stop			Cys14 Stop (TGC->TGA)			_ 165	-187	Arg47Trp		Glu21Gln/Ser95ThrG/Gly668Asp		Silent Leu11
13124	Bizerte	2014	cluster1: group 6	Haarlem	HRE OFX LVX (pre-XDR)	HRE FQ (pre-XDR)			Silent Asp103/Ser450Leu(TCG-->TTG)/Val534Met	Gly594Glu G		Ser315 Thr (ACG-->ACC)						Ile322Val/SilentGlu321 G								Silent Asp200	Ser150Gly	Met306Ile (ATG-->ATC)	SilentArg927G/Val981LeuG								Gln183Stop						_ 165	-187	Arg47Trp		Asp94Gly (A->G) /Glu21Gln/Ser95ThrG/Gly668Asp		Silent Leu11
18397	Kairouan	2012	cluster1: group 6	Haarlem	SHR	HRE			Silent Asp103/Ser450Leu(TCG-->TTG)/Val534Met	Gly594Glu G		Ser315 Thr (AGG-->ACC)						Ile322Val/SilentGlu321 G								Silent Asp200	Ser150Gly	Met306Ile (ATG-->ATC)	SilentArg927G/Val981LeuG								Gln183Stop						_ 165	-187	Arg47Trp		Glu21Gln/Ser95ThrG/Gly668Asp		Silent Leu11
18959	Beja	2014	cluster2	Haarlem	HR	HR			Silent Asp103/Ser450Leu ( TCG-->TTG)/Val534Met	Gly594Glu G		Ser315Thr (AGC-->ACC)						Ile322Val/SilentGlu321 G								Silent Asp200	Ser150Gly		SilentArg927 G /Val981Leu G								Gln183Stop						_165	-187			Glu21Gln/Ser95Thr G/Gly668Asp		Silent Leu11
16653	Beja	2012	cluster2	Haarlem	SHR	HR			SilentAsp103/Ser450Leu (TCG-->TTG)/Val534Met	Gly594Glu G		Ser315Thr (AGC-->ACC)						Ile322Val/SilentGlu321 G								Silent Asp200	Ser150Gly		SilentArg927 G /Val981Leu G								Gln183Stop						_165	-187			Glu21Gln/Ser95Thr G/Gly668Asp		Silent Leu11
13138	Beja	2015	cluster2	Haarlem	HR	HR			Silent Asp103 /Ser450Leu(TCG-->TTG)/Val534Met	Gly594Glu G		Ser315Thr (AGC-->ACC)						Ile322Val/SilentGlu321 G								Silent Asp200	Ser150Gly		SilentArg927 G /Val981Leu G								Gln183Stop						_165	-187			Glu21Gln(G-C)/Ser95Thr G/Gly668Asp (G-A)		Silent Leu11
10101	Ben Arous	2013	cluster3	LAM	HR	HR			Ser450Leu (TCG-->TTG) / Val562 Ala (T-->C)	SilentAla542 G		Ser315Asn (AGC-->AAC)				Silent Glu103 (G-A) G										Silent Asp200	Ser150Gly		SilentArg927G		Silent Gly 386 (C-T)												_ 165	-187	Leu16Arg (T-G) G		Glu21Gln (G-C)/Ser95ThrG /Gly668Asp (G-A)		Silent Leu11
11419	Ben Arous	2016	cluster3	LAM	HR OFX LVX ETH (pre-XDR)	HR FQ (pre-XDR)			Ser450Leu TCG--> TTG	SilentAla542 G	Glu184Asp	Ser315Asn (AGC-->AAC)				Silent Glu103 (G-A) G										Silent Asp200	Ser150Gly		SilentArg927G		Silent Gly 386												_ 165	-187	Leu 16 Arg G		Glu21Gln/Ser95ThrG/Gly668Asp/Ser91Pro (TCG-->CCG)		Silent Leu11
6840	Ben Arous	2014	cluster3	LAM	HR	HR			Ser450Leu (TCG-->TTG)	SilentAla542 G	Glu184Asp	Ser315Asn (AGC-->AAC)				Silent Glu103 (G-A) G										Silent Asp200	Ser150Gly		SilentArg927G		Silent Gly 386 (C/T)												_ 165	-187	Leu 16 Arg G		Glu21Gln/Ser95ThrG/Gly668Asp		Silent Leu11
5835	Bizerte	2016	non clustered	Haarlem	HRZ ETH	HRE			Silent Asp103/Ser450Leu(TCG-->TTG)/Val534Met	Gly594Glu G		Ser315Thr (AGC-->ACC)						Ile322Val/SilentGlu321 G								Silent Asp 200	Ser150Gly	Met306Ile (ATG-->ATC)	SilentArg927G/Val981Leu G								Gln183Stop			Insertion of G (C-->CG) (position 296,297)			_ 165	-187	Arg47Trp		Glu21Gln/Ser95ThrG/Gly668Asp		Silent Leu11
14590	Bizerte	2013	non clustered	Haarlem	SHRZ	HRE			Silent Asp103 /Ser450Leu(TCG-->TTG)/Val534Met	Gly594Glu G		Ser315Thr (AGC-->ACC)						Ile322Val/SilentGlu321 G								Silent Asp200	Ser150Gly	Met306Ile (ATG-->ATC)	SilentArg927G/Val981Leu G								Gln183Stop			_ 11 (A-->C)			_ 165	-187	Arg47Trp		Glu21Gln(G-C)/Ser95ThrG/Gly668Asp		Silent Leu11
13878	Bizerte	2015	non clustered	Haarlem	HREZ	HRE			Silent Asp103(C-T)/Ser450Leu(TCG-->TTG) /Val534Met	Gly594Glu G		Ser315Thr (AGC-->ACC)						Ile322Val/SilentGlu321 G								Silent Asp200	Ser150Gly	Met306Ile (ATG-->ATC)	SilentArg927G/Val981Leu G								Gln183Stop			Leu4Trp (TTG->TGG)			_ 165	many mutations	Arg47Trp		Glu21Gln(G-C)/Ser95ThrG/Gly668Asp		Silent Leu11
13916	Beja	2015	non clustered	Haarlem	HRZ	HRE			Silent Asp103(C-T)/Ser450Leu(TCG-->TTG) /Val534Met	Gly594Glu G		Ser315Thr (AGC-->ACC)						Ile322Val/SilentGlu321 G								Silent Asp200	Ser150Gly	Met306Ile (ATG-->ATC)	SilentArg927G/Val981Leu G								Gln183Stop			Leu4Trp (TTG->TGG)			_ 165	-187	Arg47Trp		Glu21Gln(G-C)/Ser95ThrG/Gly668Asp		Silent Leu11
4624	Bizerte	2014	non clustered	Haarlem	HRE ETH	HRE			Silent Asp103/Ser450Leu(TCG-->TTG)/Val534Met	Gly594Glu G		Ser315 Thr (AGC-->ACC)						Ile322Val/SilentGlu321 G								Silent Asp200	Ser150Gly	Met306Ile (ATG-->ATC)	SilentArg927G/Val981Leu G								Gln183Stop						_ 165	-187	Arg47Trp		Glu21Gln/Ser95ThrG/Gly668Asp		Silent Leu11
8016**	Bizerte	2015	non clustered	LAM	SHREZ OFX LVX KAN ETH (XDR)	HRE FQ			Ser450Leu ( TCG-->TTG)	SilentAla542 G /Pro1040Ser	Gly31Ser	Ser315Thr (AGC-->ACC)	-15 C/T	-15 C/T		Silent Glu103 G								deletion of 8 nucleotide +327->334		Silent Asp200	Ser150Gly	Met306Ile (ATG-->ATA)	SilentArg927G											Pro62Leu (CCG->CTG)			_ 165	_187 (C/T)/ other mutations	Leu16Arg G/His48Tyr(C/T)		Glu21Gln/Ser95ThrG/Gly668Asp/Asp94Ala (GAC->GCC)	Asp461Asn (GAC-->AAC)	SilentLeu11
6823**	Sousse	2015	non clustered	Euro-American	SHREZ OFX LVX CAP ETH XDR)	HRE FQ			Asp435Val (GAC-->GTC)	----		Ser315Thr(AGC-->ACC)/Thr275Ala		Silent leu 19			Silent Val 203 (A-C)			Ala37Thr(G-A)						Silent Ala144(G-->A)/Silent Asp 200	Ser150Gly	Met306Ile (ATG-->ATA) / Asp1024Asn (G-->A)	SilentArg927G											Insertion Of 2G position 391 , 392			_ 165	C517 T			Ala434Glu//Ser91Pro(TCG-->CCG)/Glu21Gln		Silent Leu 11, Insertion of 2G ( +412,+413)
9833	Nabeul	2015	non clustered	LAM	HR OFX LVX ETH (pre-XDR)	R FQ			Ser450Leu(TCG-->TTG)	SilentAla542 G		Gly269Asp (G/A)				Silent Glu103 G										Silent Asp200	Ser150Gly	Gln497Arg (CAG-->CGG)	SilentArg927G														_ 165	-187	Leu16Arg G		Asp 94Ser(GAC->AGC)/Glu21Gln/Ser95Thr G/Gly668Asp		SilentLeu11
11465	Cote d'Ivoire	2013	non clustered	LAM	SHREZ OFX LVX ETH (pre-XDR)	HR			Ser450Leu (TCG-->TTG)/Leu731Pro	SilentAla542 G		Ser 315 Thr (AGC--->ACC)				Silent Glu103 G										Silent Asp200	Ser150Gly		SilentArg927G		Silent Gly 386 (C-T)									Deletion from +52 to +132			_ 165	-187	Leu16Arg /Val139Ala (T-C)		Glu21Gln (G-C)/Ser95Thr G(G-C)/Gly668Asp (G-A)/Ala 90Val (GCG->GTG)		Silent Leu11
17367	Beja	2012	non clustered	LAM	HR	HR			Leu452Pro (CTG-->CCG)	SilentAla542 G		Ser315Thr (AGC-->ACC)		Silent Val 221		Silent Glu103 G										Silent Asp200	Ser150Gly	Silent Ile72 (C/T)	SilentArg927G														_ 165	-187	Leu16Arg G		Glu21Gln/Ser95ThrG/Gly668Asp		Silent Leu11
10982	Tunis	2014	non clustered	Haarlem	HREZ	RE			Silent Asp103/Ser450Leu (TCG-->TTG)	Gly594Glu G		Gly279Asp G--> A						Ile322Val/SilentGlu321 G								Silent Asp200	Ser150Gly	Met306Val (ATG-->GTG)	SilentArg927G/Val981LeuG								Gln183Stop			Ala3Pro GCG-CCG			_ 165	-187			Glu21Gln/Ser95ThrG/Gly668Asp		Silent Leu11
12979	Manouba	2014	non clustered	LAM	HR	HR			Ser450Leu TCG--> TTG	SilentAla542 G		Ser315TGly AGC--> GGC /Thr308 Pro				Silent Glu103 G						Gly269Ser G				Silent Asp200	Ser150Gly		SilentArg927G														_ 165	-187	Leu16Arg G		Glu21Gln/Ser95ThrG/Gly668Asp/Gly247Ser G		Silent Leu11
3483	Tunis	2013	non clustered	LAM	HREZ OFX LVX (pre-XDR)	HR			Ser450Leu TCG--> TTG	SilentAla542 G		katG gene deleted				Silent Glu103 G					furA deleted					Silent Asp200	Ser150Gly	Gly406Asp (GGC-->GAC)	SilentArg927G											Ser67Pro (TCG-->CCG)			_ 165	-187	Leu16Arg G / Leu101 Ile(G->T)		Glu21Gln/Ser95ThrG/Gly668Asp	Asp461Asn (GAC-->AAC)	Silent Leu11
10029	Siliana	2012	non clustered	LAM	HRE ETH	HR			Asp435Val (GAC-->GTC) /His1028Asp (C/G)	SilentAla542 G		Ser315Asn/( AGC->AAC)/ Met225Val (A/G)	-15 C/T	-15 C/T	- 51 G/A	Silent Glu103 G					Ala110 Glu (G->A)					Silent Asp200	Ser150Gly	Asp1024Asn (G-->A)	SilentArg927G														_ 165	-187	Leu16Arg G		Glu21Gln(G-C)/Ser95ThrG /Gly668Asp (G-A)		Silent Leu11
7255	Democratic Republic of the Congo	2016	non clustered	Uganda	SHREZ OFX LVX (pre-XDR)	HRE FQ			Ser450Leu TCG--> TTG/ Silent Thr 1040	Pro481Thr (C/A)/Glu518Asp A-->C		Ser315 Thr (AGC-->ACC)														Silent Asp200	Ser150Gly /Pro303Ser (C-->T)	Met306Ile (ATG-->ATC)	SilentArg927G	Thr608Asn G(C-->A)	Leu313Arg (T-->G)	Gln394Glu (C/G)					Leu301Leu (G/A)	Ile179Thr (T/C)		Gln141Pro CAG-->CCG			_ 165	-187	Leu91 Pro CTA-->CCA		Glu21Gln/Ser95ThrG/Gly668Asp/Thr80Ala/Asp94Tyr (GAC-->TAC)		Silent Leu11
364	Sousse	2014	non clustered	Euro-American	SHREZ ETH	HR			Asp435Val / Pro631Ser (CCG/TCG)			Ser 315Thr/ Thr275 Ala					Silent Val 203 (A-C)			Ala37Thr(G-A)						Silent Ala144(G-->A)/Silent Asp 200	Ser150Gly	Pro404Ser (CCG-TCG)	SilentArg927G											Thr142Ala			_ 165	C517T			Glu21Gln		Silent Leu11
[truncated: 4 more columns]
